# Supplementary material for: The oxidation of ABI4 by RBOHD-derived reactive oxygen species integrates redox signaling into abscisic-acid and drought-stress responses
Source: aBIOTECH. 2026 Mar 6;7(2):100037. doi: 10.1016/j.abiote.2026.100037 (PMC13019803; doi:10.1016/j.abiote.2026.100037)
Supplement: Multimedia component 1 [file mmc1.xlsx]

## Sheet: Sheet1
Supplemental Table 1. Primer used in this study
	Primer name	Primer Sequence (5’-3’)	Description
	abi4-LP	TGAATGCCTTGGAGTGTTTTC	For site directed mutagenesis
	abi4-RP	GTGTTGGAATTGTCCCATCTG
	LBb1.3	ATTTTGCCGATTTCGGAAC
	RBOHD-sq-F	CGGAGCTAGCCCTTCTTACG
	RBOHD-sq-R	TTTGGCGACACAAACGCAAT
	ABI4-1302-EcoRI-F	TATGACCATGATTACGAATTCATGGACCCTTTAGCTTCCCAA
	ABI4-1302-KpnI-R	TCTAGAGGATCCCCGGGTACCTTAATAGAATTCCCCCAAGATGGG
	RBOHD-0800-KpnI-F	CTATAGGGCGAATTGGGTACCTGCCATCTTCATCTTCACATCCC	For LUC and Dual-LUC Analyses
	RBOHD-0800-SaII-R	AAGCTTATCGATACCGTCGACAATAGTATCTAACTTTTCCATAAGTCAATCTATAA
	ABI4-pan580-XbaI-F	AAGTCCGGAGCTAGCTCTAGAATGGACCCTTTAGCTTCCCAA
	ABI4-pan580-BamHI-R	GCCCTTGCTCACCATGGATCCATAGAATTCCCCCAAGATGGGA
	ACT7-QF	CATTCAATGTCCCTGCCATGT	For Real-Time Quantitative RT–PCR Analyses
	ACT7-QR	GGTTGTACGACCACTGGCATAGA
	UBQ3-QF	TCTCATGCACTTGGGAGGTGATCT
	UBQ3-QR	GGGCTTGTAACGGGCCTTTGTATT
	Rbohd-qPCR-F	CGACAGAGACGTCGAGCTAC
	Rbohd-qPCR-R	CTCGACAACCGCGTATACCA
	RAB18-F	ACACGAAGAGACACGTTCACA
	RAB18-R	GACACTCAACATGAGGACGGA
	ABF2-F	AGCTTCTCAGTCGTGCTTGT
	ABF2-R	TCCAGTGTTGTTGCATTGGC
	NECD3-F	CTTCGACGGAGACGGTATGG
	NECD3-R	CTGCAGCTCTGGCGTAGAAT
	DREB1A-F	TTCAAACCGCTGAGATGGCA
	DREB1A-R	TGTCGAAGCCATGATCCGTC
	CBF4-F	GGTTGAAATGGCTGCTCGTG
	CBF4-R	TCCCTCCGTCGTAGTCTCAT
	GPX3-F	ATCTCACCTTCCCTCTCTGGA
	GPX3-R	TTCACCCATGAGCTTGGAGG
	MYB44-F	TCCAAAATCAATGGCTGATAGGA
	MYB44-R	GTTGCACCACCGTAAACGAC
	DREB2A-F	GGTCTCGTCAATTGGTGATTCT
	DREB2A-R	AAACTGCCATCTCCTTCCCAG
	Rbohd-NC-ChIP-qPCR-F	CGGCGTCGAAGTTTTGGTTA	For ChIP-qPCR Analyses
	Rbohd-NC-ChIP-qPCR-R	ATGCAGGCATCATGAACAGA
	RBOHD-ChIP-qPCR-F	GGTCAGTGCCCAAGAGACAA
	RBOHD-ChIP-qPCR-R	TGTGGTAGTCTTAAAGGAACATCGT
